# Supplementary material for: Rational Screening of High-Voltage Electrolytes and Additives for Use in LiNi0.5Mn1.5O4-Based Li-Ion Batteries
Source: Molecules. 2022 Jun 3;27(11):3596. doi: 10.3390/molecules27113596 (PMC9182327; doi:10.3390/molecules27113596)
Supplement: Supplementary file 1 [file molecules-27-03596-s001.zip]

Archive with 1 entries (1 files):
- molecules-1700336-supplementary.pdf
